# Supplementary material for: Characterizing heterogeneity of non‐small cell lung tumour microenvironment to identify signature prognostic genes
Source: J Cell Mol Med. 2020 Nov 12;24(24):14608–18. doi: 10.1111/jcmm.16092 (PMC7754023; doi:10.1111/jcmm.16092)
Supplement: Supplementary file 2 — Table S1 [file JCMM-24-14608-s002.xlsx]

## Sheet: Sheet1
37 Immune signatures (gene sets)
Activated B cell	Activated CD4 T cell	Activated CD8 T cell	Central memory CD4 T cell	Central memory CD8 T cell	Effector memeory CD4 T cell	Effector memeory CD8 T cell	Gamma delta T cell	Immature B cell	Memory B cell	Regulatory T cell	T follicular helper cell	Type 1 T helper cell	Type 17 T helper cell	Type 2 T helper cell	Activated dendritic cell	CD56bright natural killer cell	CD56dim natural killer cell	Eosinophil	Immature dendritic cell	Macrophage	Mast cell	MDSC	Monocyte	Natural killer cell	Natural killer T cell	Neutrophil	Plasmacytoid dendritic cell	Cytolytic activity	TIL	MHC I	MHC II	Other MHC	Co-inhibitors	Co-stimulators	TIS	APM
ADAM28	AIM2	ADRM1	ABHD3	ACTN4	ATM	ACAP1	ACP5	CD22	AICDA	CCL3L1	B3GAT1	CD70	IL17A	ASB2	ABCD1	ABAT	CYP27A1	GIPR	ACADM	AIF1	ADAMTS3	CCR2	ASGR2	AKT3	BTN2A2	CREB5	CBX6	PRF1	ITM2C	HLA-A	HLA-DPA1	HLA-E	CTLA4	LAIR1	PSMB10	HLA-A
CD180	BIRC3	AHSA1	AHNAK	ADAM12	CASP3	APOL3	AQP9	CYBB	CCNA2	CD72	CDK5R1	TBX21	IL17RA	CSRP2	C1QC	C11orf75	DDX55	KRT18P50	AHCYL1	CCL1	CPA3	CD14	CFP	AXL	CD101	CDA	DAB2	GZMA	CD38	HLA-B	HLA-DPB1	HLA-F	TIGIT	BTN1A1	HLA-DQA1	HLA-B
CD79B	BRIP1	C1GALT1C1	ANXA2P2	ADCY9	CASQ1	ARHGAP10	BTN3A2	FAM129C	CDKN3	CLEC5A	PDCD1	ADAM8	C2CD4A	DAPK1	CAPG	C5orf15	DYRK2	LRMP	ALDH1A2	CCL14	CMA1	CD2	ASGR1	BST2	CD109	CHST15	DDX17		THEMIS2	HLA-C	HLA-DPB2	HLA-G	BTLA	VTCN1	HLA-DRB1	HLA-C
BLK	CCL20	CCT6B	AQP3	F13A1	CD300E	ATP10D	C1orf54	FCRL1	CLCN5	FOXP3	BCL6	AHCYL2	C2CD4B	DLC1	CCL3L3	CDHR1	RPL37A	FOSB	ALDH3A2	CCL23	CTSG	CD86	CD1D	CDH2	CNPY3	S100A12	HIGD1A		GLYR1	B2M	HLA-DQA1	HLA-H	CD48	BTNL2	CMKLR1	TAP1
CD19	CCL4	CD37	ATHL1	FCER1G	DARS	C3AR1	CARD8	FCRL3	ENPP1	ITGA4	CD200	ALCAM	CA2	DNAJC12	CD207	DCAF12	NOTCH3	RRP12	ALDH9A1	CCL26	ARHGAP15	CXCR4	UPK3A	CRTAM	CNPY4	APOBEC3A	IDH3A		ICOS	TAP1	HLA-DQA2		PDCD1	ICOS	HLA-E	TAP2
MS4A1	CCL5	CD3D	BMI1	FCGR3B	DOCK9	CCR5	CCL18	FCRL5	FCER1A	L1CAM	CD83	B3GALNT1	CCDC65	DUSP6	CD302	DYNLL1	AKR7A3	GPR183	ALOX15	CD300LB	CPM	FCGR2A	ACTG1	CSF2RA	CREB1	CASP5	IL3RA		F5	TAP2	HLA-DQB1		LAG3	TNFRSF9	NKG7	B2M
TNFRSF17	CCNB1	CD3E	BZW2	FGF7	EXOSC9	CD160	CD209	FCRLA	FCRL4	LIPA	CD84	BBS12	CEACAM3	GNAI1	ATP5B	GPR137B	GPRC5C	NR4A3	AMT	CNR1	FCN1	FCGR2B	ANXA5	CTSZ	CRTC2	MMP25	MAGED1		TIGIT		HLA-DQB2		CD274	CD70	CD8A	HLA-DPA1
IGHM	CCR7	CD3G	CD63	FKBP4	EZH2	CD55	CD33	HDAC9	MYC	LRP1	FGF2	BST1	IL17C	LAMP3	ATP5L	HCP5	GRIN1	ST3GAL6	ARL1	CNR2	FTL	FCGR3A	ATP6V1B2	CXCL1	CRTC3	HAL	NUCB2		KLRD1		HLA-DRB1		HAVCR2	CD80	CCL5	HLA-DPB1
GNG7	DUSP2	CD69	COL4A1	GLUD1	GDE1	CFLAR	CD36	HLA-DQA1	RUNX2	LRRC42	GPR18	CD151	IL17F	NRP2	ATP6V1A	HDGFRP2	HLA-E	DEPDC5	ATIC	EIF1	HSPA6	FERMT3	CFL1	CYTH1	CSF2	C1orf183	OFD1		IRF4		HLA-DRB5		BTN2A2	TNFRSF13C	CXCL9	HLA-DPB2
MICAL3	ESCO2	CD8A	CYLD	GM2A	IL34	CMKLR1	CDK5	HVCN1	SORL1	MARCO	CEBPA	CD47	IL17RC	OSBPL1A	BCL2L1	KRT86	PORCN	PDE6C	ATP5A1	EIF4A1	ITGA9	GPSM3	DAZAP2	DAXX	KLRC1	FFAR2	OGT		PRKCQ		HLA-DRB6		LAIR1	TMIGD2	CD27	HLA-DQA1
SPIB	ETS1	CETN3	ELMO2	GUSB	NCOA4	DAPP1	IL10RB	KIAA0226	SOX5	MMP12	CECR1	CD48	IL17RE	PDE4B	C1QB	MLST8	PSMC4	PKD2L2	CAPZA1	FPR1	RNASE3	IL18BP	CTBS	DGKH	FUT4	MAK	PDIA4		FCRL5				BTN3A1	TNFSF13B	CXCR6	HLA-DQA2
HLA-DOB	EXO1	CSE1L	FYN	IL1RN	NEFL	FCRL6	KLRF1	NCF1	STAT5A	MNDA	CLEC10A	CD52	IL23A	PHLDA1	SNURF	ELMOD3	UPP1	GPR65	LILRA5	FPR2	S100A4	IL4R	EMR4P	DLL4	ICAM2	CXCR1	SERTAD2		SIRPG				PDCD1LG2	CD86	IDO1	HLA-DQB1
IGKC	EXOC6	GEMIN6	GLIPR1	NOL11	PDGFRL	FLT3LG	LGALS1	NCF1B	STAT5B	MRC1	CLEC4A	CD53	ILDR1	PLA2G4A	SPCS3	ENTPD5	IL21R	IL5RA	RDX	FRAT2	SIGLEC8	ITGAL	HIVEP2	DPYD	IL32	STEAP4	SIRPA		LPXN				BTN1A1	CD226	STAT1	HLA-DQB2
PNOC	IARS	GNLY	GSS	NTRK1	PTGS1	GZMM	MAPK7	P2RY10	TLR9	MS4A6A	CSF1R	CD59	LONRF3	RAB27B	CCNA1	FAM119A	KIR2DS1	P2RY14	RRAGD	GPR27	SLC6A4	ITGAM	MARCKSL1	ERBB3	LAMP2	MGAM	TMED2		IL2RG				VTCN1	TNFSF9	TIGIT	HLA-DRB1
FCRL2	ITK	GPT2	IFITM2	RARA	REPS1	HAPLN3	KLHL7	SP100		PELO	CTSS	CD6	SH2D6	RBMS3	CEACAM8	FAM179A	KIR2DS2	DACH1	TACSTD2	GPR77	PTGS2	PARVG	MBP	F11R	LILRB5	BTNL8	ENG		CCL5				BTNL2	TNFSF8	LAG3	HLA-DRB5
BACH2	KIF11	GZMA	ITGB1	RNF128	SCG2	HLA-DMB	KRT80	TXNIP		PLEK	DMN	CD68	TNIP2	RNF125	NOS2	CLIC2	KIR2DS5	DAPK2	INPP5F	RNASE2	EGR3	PSAP	MMP15	FAM27A	KLRG1	CXCR2	FCAR		LCK					TNFSF18	CD274	HLA-DRB6
CR2	KNTC1	GZMH	ITGB2	SIGLEC1	SDPR	HLA-DPA1	LAMC1	STAP1		PRSS23	DPP4	CD7	ABCA1	TMPRSS3	SRA1	COX7A2L		EMR3	RAB38	MS4A2	PILRA	PTGER2	PNPLA6	FAM49A	HSPA4	TNFRSF10C	IGF1		TRAF3IP3					HAVCR1	PDCD1LG2
TCL1A	NUF2	GZMK	KLF5	TNFRSF11A	SIGLEC14	HLA-DPB1	LCORL	TAGAP		PTGIR	LRRC32	CD96	ABCB1	GATA3	TNFRSF6B	CREB3L4			PLAU	BASP1		PTGES2	TMBIM6	FASLG	HSPB6	VNN3	ITGA2B		CD86					TNFRSF4	CD276
AKNA	PRC1	IL2RB	LSP1	TOX4	SIGLEC6	IFI16	LMNB1	ZCCHC2		ST8SIA4	MC5R	CFHR3	ADAMTS12	BIRC5	TREM1	CSF1			CSF3R	IGSF6		S100A8	PQBP1	FCGR1A	ISM2		GABARAP		MAL					TNFSF15
ARHGAP25	PSAT1	LCK	NDUFB9	UBA52	TAL1	LIME1	MEIS3P1			STAB1	MICA	CHRM3	ANK1	CDC25C	TREML1	CSNK2A2			SLC18A2	HK3		S100A9	TEX264	FN1	ITIH2		GPX1		LILRB1					TNFSF13
CCL21	RGS1	MPZL1	PKM2	ULBP1	TFEC	LTK	MPL				NCAM1	CLEC7A	ANKRD22	CDC7	RHOA	CSTA			AMPD2	VNN1			IKZF1	FSTL1	KDM4C		KRT23		DOK2					CD58
CD27	RTKN2	NKG7	SFXN3		TIPIN	NFKBIA	FABP1				NCR2	COL23A1	B3GALT2	CENPF	SLC25A37	CSTB			CLTB	FES				FUCA1	KIR2DS4		PROK2		CD6					ICOSLG
CD38	SAMSN1	PIK3IP1	SIRPG		TPK1	SETD7	FABP5				NRP1	COL4A4	CAMTA1	CXCR6	TNFSF14	CTPS			C1orf162	NPL				GBP3	KIRREL3		RALB		PAG1					TNFRSF8
CLEC17A	SELL	PTRH2	SMAD4		UQCRB	SIK1	FADD				PDCD1LG2	COL5A3	CCR9	DHFR	TREML4	CTSD				FZD2				GLS2	SDCBP		RETNLB		LAX1					TNFRSF14
CLEC9A	TRAT1	TIMM13	STX4		USP9Y	TRIB2	MFAP3L				PDCD6	DAB1	CD40	EVI5	VNN2	FST				FAM198B				GRB2	NFATC2IP		RNF141		PLEK					BTNL8
CLECL1		ZAP70	TRADD		WIPF1		MINPP1				PRDX1	DLEU7	GPR44	GSTA4	XPO6	GATA2				HNMT				LST1	MICB		SEC14L1		PIK3CD
			VIM		ZCRB1		RPS24				RAE1	DOC2B	IFT80	HELLS	CLEC4C	GMPR				SLC15A3				BCL2	KIR2DL1		SEPX1		SLAMF1
			XRCC6				RPS7				RAET1E	EMP1		IL26	TNFAIP2	HDC				CD4				CDC5L	KIR2DL3		EMP3		XCL1
							RPS9				SIGLEC7	F12		LAIR2	UBD	HEY1				TXNDC3				FGF18	KIR3DL1		CD300LF		GPR171
							DBNL				SIGLEC9	FURIN			ACTR3	HOXA1				FRMD4A				FUT5	KIR3DL2		ABTB1		XCL2
							CCL13				TYRO3	GAB3			RAB1A	HS2ST1				CRYBB1				FZR1	NCR1		KLHL21		TBX21
											CHST12	GATM			SLA	HS3ST1				HRH1				GAGE2	FOSL1		PHRF1		CD2
											CLIC3	GFPT2			HLA-DQA2	BCL11B				WNT5B				IGFBP5	TSLP				CD53
											IVNS1ABP	GPR25			SIGLEC5	CDH3								KANK2	SLC7A7				KLHL6
											KIR2DL2	GREM2			SLAMF9	MYL6B								LDB3	SPP1				SLAMF6
											LGMN	HAVCR1				NAA16									TREM2				CD40
												HSD11B1				ClQA									UBASH3A				SIT1
												HUNK				ClQB									YBX2				TNFRSF4
												IGF2				CYP27B1									CCDC88A				CD79A
												RCSD1				EIF3M									CLEC1A				CD247
												RYR1													THBD				LCP2
												SAV1													PDPN				CD3D
												SELE													VCAM1				CD27
												SELP													EMR1				SH2D1A
												SH3KBP1																	FYB
												SIT1																	ARHGAP30
												SLC35B3																	ACAP1
												SIGLEC10																	CST7
												SKAP1																	CD3G
												THUMPD2																	IL2RB
												TIGIT																	CD3E
												ZEB2																	FCRL3
												ENC1																	CORO1A
												FAM134B																	ITK
												FBXO30																	TCL1A
												FCGR2C																	CYBB
												STAC																	CSF2RB
												LTC4S																	IKZF1
												MAN1B1																	NCF4
												MDH1																	DOCK2
												MMD																	CCR2
												RGS16																	PTPRC
												IL12A																	PLAC8
												P2RX5																	NCKAP1L
												CD97																	IL7R
												ITGB4																	2018-09-06
												ICAM3																	CD28
												METRNL																	STAT4
												TNFRSF1A																	CD8A
												IRF1																	LY9
												HTR2B																	CD48
												CALD1																	HCST
												MOCOS																	PTPRCAP
												TRAF3IP2																	SASH3
												TLR8																	ARHGAP25
												TRAF1																	LAT
												DUSP14																	TRAT1
																													IL10RA
																													PAX5
																													CCR7
																													DOCK11
																													PARVG
																													SPNS1
																													CD52
																													HCLS1
																													ARHGAP9
																													GIMAP6
																													PRKCB
																													MS4A1
																													GPR18
																													TBC1D10C
																													GVINP1
																													P2RY8
																													EVI2B
																													VAMP5
																													KLRK1
																													SELL
																													MPEG1
																													MS4A6A
																													ARHGAP15
																													MFNG
																													GZMK
																													SELPLG
																													TARP
																													GIMAP7
																													FAM65B
																													INPP5D
																													ITGA4
																													MZB1
																													GPSM3
																													STK10
																													CLEC2D
																													IL16
																													NLRC3
																													GIMAP5
																													GIMAP4
																													IFFO1
																													CFH
																													PVRIG
																													CFHR1
