# Supplementary material for: Characterizing heterogeneity of non‐small cell lung tumour microenvironment to identify signature prognostic genes
Source: J Cell Mol Med. 2020 Nov 12;24(24):14608–18. doi: 10.1111/jcmm.16092 (PMC7754023; doi:10.1111/jcmm.16092)
Supplement: Supplementary file 3 — Table S2 [file JCMM-24-14608-s003.xlsx]

## Sheet: Sheet1
Univariate analysis of expression levels of 43 overlap DEGs with overall survival as dependent variable.
geneName	coef	exp(coef)[HR]	se(coef)	Z[coef/se]	Pr(>|Z|)[pval]	lower.95	upper.95	Likelihood ratio test	Wald test	Log rank test
CD74	-0.150762	0.860052	0.0815177	-1.84944	0.0643937	0.733055	1.00905	0.0591326	0.0643937	0.0642126
CD9	-0.113795	0.892441	0.0790019	-1.4404	0.149754	0.764422	1.0419	0.136403	0.149754	0.150265
CEACAM5	0.0396916	1.04049	0.0514984	0.770734	0.440865	0.940594	1.15099	0.456245	0.440865	0.440925
CEACAM6	0.00260779	1.00261	0.0654377	0.0398515	0.968212	0.881925	1.13981	0.968232	0.968212	0.968212
CLDN1	-0.0494117	0.951789	0.0614004	-0.804745	0.420967	0.843872	1.07351	0.409208	0.420967	0.420825
ENO1	0.277062	1.31925	0.114934	2.41063	0.0159252	1.05316	1.65256	0.0196865	0.0159252	0.0162076
GAPDH	0.116434	1.12348	0.082305	1.41466	0.157167	0.956111	1.32015	0.166222	0.157167	0.157252
GPNMB	-0.0862358	0.917378	0.080646	-1.06931	0.284929	0.783253	1.07447	0.253155	0.284929	0.294279
HLA.DRA	-0.106303	0.899153	0.0826103	-1.2868	0.198165	0.764743	1.05719	0.191376	0.198165	0.198121
HLA.DRB1	-0.124425	0.883004	0.0825627	-1.50704	0.131801	0.751079	1.0381	0.125066	0.131801	0.131684
HSPB1	-0.0300172	0.970429	0.078342	-0.383156	0.701604	0.832298	1.13148	0.699473	0.701604	0.701604
JCHAIN	-0.081726	0.921524	0.0693815	-1.17792	0.238827	0.804358	1.05576	0.221242	0.238827	0.238723
JUP	0.00556417	1.00558	0.0840912	0.0661682	0.947244	0.852782	1.18576	0.947288	0.947244	0.947244
KRT13	-0.0308538	0.969617	0.0595518	-0.518099	0.604389	0.862799	1.08966	0.594645	0.604389	0.604263
KRT14	0.0205968	1.02081	0.0510064	0.403808	0.686354	0.923694	1.12814	0.69066	0.686354	0.686289
KRT16	0.0871356	1.09104	0.0483684	1.8015	0.0716242	0.992365	1.19954	0.0923956	0.0716242	0.0712649
KRT17	-0.00991368	0.990135	0.0541427	-0.183103	0.854717	0.890447	1.10098	0.854135	0.854717	0.854715
KRT19	0.0305991	1.03107	0.0722117	0.423741	0.671754	0.894998	1.18783	0.673399	0.671754	0.671737
KRT5	-0.0382811	0.962442	0.0602727	-0.635132	0.525342	0.855205	1.08313	0.521616	0.525342	0.525287
KRT6A	0.0163164	1.01645	0.0603061	0.27056	0.78673	0.903137	1.14398	0.787468	0.78673	0.786725
MT.CO2	-0.149883	0.860808	0.0913432	-1.64088	0.100822	0.719706	1.02957	0.0896759	0.100822	0.100662
NAPSA	-0.101398	0.903573	0.0678022	-1.4955	0.134783	0.791134	1.03199	0.123048	0.134783	0.134499
PERP	0.0127872	1.01287	0.0708746	0.180421	0.856822	0.881505	1.16381	0.857194	0.856822	0.856824
PI3	0.0106298	1.01069	0.0500628	0.21233	0.83185	0.916227	1.11488	0.833674	0.83185	0.831833
PKP1	-0.0649425	0.937121	0.0611094	-1.06273	0.287906	0.831341	1.05636	0.279612	0.287906	0.287727
RNASE1	-0.113909	0.892339	0.0698312	-1.63121	0.102847	0.778197	1.02322	0.0881729	0.102847	0.102665
RPS12	-0.0388473	0.961898	0.122083	-0.318205	0.75033	0.757202	1.22193	0.749244	0.75033	0.750336
S100A11	0.0398243	1.04063	0.0937985	0.424573	0.671148	0.865873	1.25065	0.673146	0.671148	0.671155
S100A2	0.0116916	1.01176	0.0564488	0.207119	0.835917	0.905792	1.13013	0.836859	0.835917	0.835916
S100A6	0.0865473	1.0904	0.0752586	1.15	0.250144	0.940864	1.26371	0.261283	0.250144	0.250127
S100A8	-0.00550752	0.994508	0.0614821	-0.0895793	0.928622	0.881606	1.12187	0.928306	0.928622	0.92862
S100A9	-0.00982503	0.990223	0.0581608	-0.168929	0.865853	0.883541	1.10979	0.864771	0.865853	0.865846
SDC1	-0.110293	0.895572	0.0967459	-1.14003	0.254275	0.740884	1.08256	0.24585	0.254275	0.254652
SERPINA1	-0.00117225	0.998828	0.0651091	-0.0180044	0.985635	0.879164	1.13478	0.985611	0.985635	0.985635
SFN	0.0639629	1.06605	0.0650115	0.983872	0.325179	0.938514	1.21092	0.33326	0.325179	0.325025
SFTA2	-0.0840068	0.919425	0.0628732	-1.33613	0.181506	0.812828	1.04	0.165481	0.181506	0.181529
SFTPA1	0.00824632	1.00828	0.0576882	0.142946	0.886333	0.900486	1.12898	0.88667	0.886333	0.886332
SFTPA2	-0.0164566	0.983678	0.0590974	-0.278466	0.780655	0.876091	1.10448	0.779221	0.780655	0.78065
SFTPB	-0.076122	0.926703	0.0631688	-1.20506	0.228181	0.818788	1.04884	0.214754	0.228181	0.227856
SLC2A1	0.092335	1.09673	0.0624483	1.47858	0.139251	0.970386	1.23953	0.147907	0.139251	0.138941
SLC34A2	-0.155092	0.856337	0.0722432	-2.1468	0.0318092	0.743278	0.986593	0.0245345	0.0318092	0.0319784
SPRR1A	0.00390787	1.00392	0.0564789	0.0691917	0.944837	0.898716	1.12143	0.94499	0.944837	0.944837
SPRR1B	0.0224204	1.02267	0.0571236	0.39249	0.694697	0.914352	1.14383	0.698479	0.694697	0.694694
